# Supplementary material for: Lineage commitment of dermal fibroblast progenitors is controlled by Kdm6b‐mediated chromatin demethylation
Source: EMBO J. 2023 Aug 21;42(19):e113880. doi: 10.15252/embj.2023113880 (PMC10548174; doi:10.15252/embj.2023113880)
Supplement: Supplementary file 3 — Source Data for Figure 1 [file EMBJ-42-e113880-s009.zip]

Archive with 72 entries (65 files):
- Fig1/
- __MACOSX/._Fig1
- Fig1/.DS_Store
- __MACOSX/Fig1/._.DS_Store
- Fig1/1H/
- __MACOSX/Fig1/._1H
- Fig1/1A/
- __MACOSX/Fig1/._1A
- Fig1/1I/
- __MACOSX/Fig1/._1I
- Fig1/1B/
- __MACOSX/Fig1/._1B
- Fig1/1D/
- __MACOSX/Fig1/._1D
- Fig1/1C/
- __MACOSX/Fig1/._1C
- Fig1/1H/Fig1H_P5.tif
- __MACOSX/Fig1/1H/._Fig1H_P5.tif
- Fig1/1H/Fig1H_E18.tif
- __MACOSX/Fig1/1H/._Fig1H_E18.tif
- Fig1/1H/Project_E18.5 n2 b.tif
- __MACOSX/Fig1/1H/._Project_E18.5 n2 b.tif
- Fig1/1H/Project_P5 n2 b.tif
- __MACOSX/Fig1/1H/._Project_P5 n2 b.tif
- Fig1/1H/Project_E14.5 n3.tif
- __MACOSX/Fig1/1H/._Project_E14.5 n3.tif
- Fig1/1H/Project_P5 n4.tif
- __MACOSX/Fig1/1H/._Project_P5 n4.tif
- Fig1/1H/Project_E14.5 n2.tif
- __MACOSX/Fig1/1H/._Project_E14.5 n2.tif
- Fig1/1H/Project_E14.5 n1.tif
- __MACOSX/Fig1/1H/._Project_E14.5 n1.tif
- Fig1/1H/Project_P5 n2.tif
- __MACOSX/Fig1/1H/._Project_P5 n2.tif
- Fig1/1H/Project_P5 n3.tif
- __MACOSX/Fig1/1H/._Project_P5 n3.tif
- Fig1/1H/Project_E14.5 n4.tif
- __MACOSX/Fig1/1H/._Project_E14.5 n4.tif
- Fig1/1H/Project_E 18.5 n1 b.tif
- __MACOSX/Fig1/1H/._Project_E 18.5 n1 b.tif
- Fig1/1H/Project_P5 n1.tif
- __MACOSX/Fig1/1H/._Project_P5 n1.tif
- Fig1/1H/README.txt
- __MACOSX/Fig1/1H/._README.txt
- Fig1/1H/Fig1H_E14.tif
- __MACOSX/Fig1/1H/._Fig1H_E14.tif
- Fig1/1H/Project_E18.5 n4.tif
- __MACOSX/Fig1/1H/._Project_E18.5 n4.tif
- Fig1/1H/Project_E18.5 n1.tif
- __MACOSX/Fig1/1H/._Project_E18.5 n1.tif
- Fig1/1H/Project_E18.5 n3.tif
- __MACOSX/Fig1/1H/._Project_E18.5 n3.tif
- Fig1/1H/Project_E18.5 n2.tif
- __MACOSX/Fig1/1H/._Project_E18.5 n2.tif
- Fig1/1A/README.txt
- __MACOSX/Fig1/1A/._README.txt
- Fig1/1A/Fig1A_E14.tif
- __MACOSX/Fig1/1A/._Fig1A_E14.tif
- Fig1/1I/Fig1J.xlsx
- __MACOSX/Fig1/1I/._Fig1J.xlsx
- Fig1/1I/README.txt
- __MACOSX/Fig1/1I/._README.txt
- Fig1/1B/Fig1B_E17.tif
- __MACOSX/Fig1/1B/._Fig1B_E17.tif
- Fig1/1B/README.txt
- __MACOSX/Fig1/1B/._README.txt
- Fig1/1D/README.txt
- __MACOSX/Fig1/1D/._README.txt
- Fig1/1C/README.txt
- __MACOSX/Fig1/1C/._README.txt
- Fig1/1C/Fig1C_P5.tif
- __MACOSX/Fig1/1C/._Fig1C_P5.tif
