# Supplementary material for: Lineage commitment of dermal fibroblast progenitors is controlled by Kdm6b‐mediated chromatin demethylation
Source: EMBO J. 2023 Aug 21;42(19):e113880. doi: 10.15252/embj.2023113880 (PMC10548174; doi:10.15252/embj.2023113880)
Supplement: Supplementary file 3 — Source Data for Figure 1 [file EMBJ-42-e113880-s009.zip › Fig1/1I/Fig1J.xlsx]

## Sheet: Sheet1
	E14.5	E17.5	P5
rep1	15	104	171
rep2	17	52	68
rep3	0	35	50
rep4	3	31	63

## Sheet: ANOVA
Anova: Single Factor
SUMMARY
Groups	Count	Sum	Average	Variance
E14.5	4	35	8.75	72.25
E17.5	4	222	55.5	1128.33
P5	4	352	88	3119.33
ANOVA
Source of Variation	SS	df	MS	F	P-value	F crit
Between Groups	12696.5	2	6348.25	4.40859	0.0462717	4.25649
Within Groups	12959.8	9	1439.97
Total	25656.2	11

## Sheet: ttest_14_17
t-Test: Two-Sample Assuming Equal Variances
	E14.5	E17.5
Mean	8.75	55.5
Variance	72.25	1128.33
Observations	4	4
Pooled Variance	600.292
Hypothesized Mean Difference	0
df	6
t Stat	-2.69846
P(T<=t) one-tail	0.0178246
t Critical one-tail	1.94318
P(T<=t) two-tail	0.0356491
t Critical two-tail	2.44691

## Sheet: ttest_14_p5
t-Test: Two-Sample Assuming Equal Variances
	E14.5	P5
Mean	8.75	88
Variance	72.25	3119.33
Observations	4	4
Pooled Variance	1595.79
Hypothesized Mean Difference	0
df	6
t Stat	-2.8056
P(T<=t) one-tail	0.0154674
t Critical one-tail	1.94318
P(T<=t) two-tail	0.0309348
t Critical two-tail	2.44691
