# Supplementary material for: Lineage commitment of dermal fibroblast progenitors is controlled by Kdm6b‐mediated chromatin demethylation
Source: EMBO J. 2023 Aug 21;42(19):e113880. doi: 10.15252/embj.2023113880 (PMC10548174; doi:10.15252/embj.2023113880)
Supplement: Supplementary file 4 — Source Data for Figure 2 [file EMBJ-42-e113880-s007.zip]

Archive with 28 entries (21 files):
- Fig2/
- __MACOSX/._Fig2
- Fig2/.DS_Store
- __MACOSX/Fig2/._.DS_Store
- Fig2/2G/
- __MACOSX/Fig2/._2G
- Fig2/2F/
- __MACOSX/Fig2/._2F
- Fig2/2C/
- __MACOSX/Fig2/._2C
- Fig2/2D/
- __MACOSX/Fig2/._2D
- Fig2/2E/
- __MACOSX/Fig2/._2E
- Fig2/2B/
- __MACOSX/Fig2/._2B
- Fig2/2G/README.txt
- __MACOSX/Fig2/2G/._README.txt
- Fig2/2F/README.txt
- __MACOSX/Fig2/2F/._README.txt
- Fig2/2C/README.txt
- __MACOSX/Fig2/2C/._README.txt
- Fig2/2D/README.txt
- __MACOSX/Fig2/2D/._README.txt
- Fig2/2E/README.txt
- __MACOSX/Fig2/2E/._README.txt
- Fig2/2B/README.txt
- __MACOSX/Fig2/2B/._README.txt
