# Supplementary material for: Lineage commitment of dermal fibroblast progenitors is controlled by Kdm6b‐mediated chromatin demethylation
Source: EMBO J. 2023 Aug 21;42(19):e113880. doi: 10.15252/embj.2023113880 (PMC10548174; doi:10.15252/embj.2023113880)
Supplement: Supplementary file 4 — Source Data for Figure 2 [file EMBJ-42-e113880-s007.zip › Fig2/2G/README.txt]

Numerical data from Figure 2B-G can be found using GEO Datasets.

GSE233161

https://www.ncbi.nlm.nih.gov/gds/?term=GSE233161
