# Supplementary material for: Lineage commitment of dermal fibroblast progenitors is controlled by Kdm6b‐mediated chromatin demethylation
Source: EMBO J. 2023 Aug 21;42(19):e113880. doi: 10.15252/embj.2023113880 (PMC10548174; doi:10.15252/embj.2023113880)
Supplement: Supplementary file 5 — Source Data for Figure 3 [file EMBJ-42-e113880-s004.zip]

Archive with 36 entries (27 files):
- Fig3/
- __MACOSX/._Fig3
- Fig3/3E/
- __MACOSX/Fig3/._3E
- Fig3/3B/
- __MACOSX/Fig3/._3B
- Fig3/3C/
- __MACOSX/Fig3/._3C
- Fig3/3D/
- __MACOSX/Fig3/._3D
- Fig3/3J/
- __MACOSX/Fig3/._3J
- Fig3/.DS_Store
- __MACOSX/Fig3/._.DS_Store
- Fig3/3H/
- __MACOSX/Fig3/._3H
- Fig3/3F/
- __MACOSX/Fig3/._3F
- Fig3/3I/
- __MACOSX/Fig3/._3I
- Fig3/3E/README.txt
- __MACOSX/Fig3/3E/._README.txt
- Fig3/3B/README.txt
- __MACOSX/Fig3/3B/._README.txt
- Fig3/3C/README.txt
- __MACOSX/Fig3/3C/._README.txt
- Fig3/3D/README.txt
- __MACOSX/Fig3/3D/._README.txt
- Fig3/3J/README.txt
- __MACOSX/Fig3/3J/._README.txt
- Fig3/3H/README.txt
- __MACOSX/Fig3/3H/._README.txt
- Fig3/3F/README.txt
- __MACOSX/Fig3/3F/._README.txt
- Fig3/3I/README.txt
- __MACOSX/Fig3/3I/._README.txt
