# Supplementary material for: Lineage commitment of dermal fibroblast progenitors is controlled by Kdm6b‐mediated chromatin demethylation
Source: EMBO J. 2023 Aug 21;42(19):e113880. doi: 10.15252/embj.2023113880 (PMC10548174; doi:10.15252/embj.2023113880)
Supplement: Supplementary file 6 — Source Data for Figure 4 [file EMBJ-42-e113880-s003.zip]

Archive with 66 entries (53 files):
- Fig4/
- __MACOSX/._Fig4
- Fig4/.DS_Store
- __MACOSX/Fig4/._.DS_Store
- Fig4/4E/
- __MACOSX/Fig4/._4E
- Fig4/4B/
- __MACOSX/Fig4/._4B
- Fig4/4K/
- __MACOSX/Fig4/._4K
- Fig4/4L/
- __MACOSX/Fig4/._4L
- Fig4/4M/
- __MACOSX/Fig4/._4M
- Fig4/4J/
- __MACOSX/Fig4/._4J
- Fig4/4C/
- __MACOSX/Fig4/._4C
- Fig4/4D/
- __MACOSX/Fig4/._4D
- Fig4/5C/
- __MACOSX/Fig4/._5C
- Fig4/4F/
- __MACOSX/Fig4/._4F
- Fig4/4H/
- __MACOSX/Fig4/._4H
- Fig4/4I/
- __MACOSX/Fig4/._4I
- Fig4/4E/dpcountqp.xlsx
- __MACOSX/Fig4/4E/._dpcountqp.xlsx
- Fig4/4E/README.txt
- __MACOSX/Fig4/4E/._README.txt
- Fig4/4B/WT.tif
- __MACOSX/Fig4/4B/._WT.tif
- Fig4/4B/README.txt
- __MACOSX/Fig4/4B/._README.txt
- Fig4/4B/KO.tif
- __MACOSX/Fig4/4B/._KO.tif
- Fig4/4K/README.txt
- __MACOSX/Fig4/4K/._README.txt
- Fig4/4L/README.txt
- __MACOSX/Fig4/4L/._README.txt
- Fig4/4M/README.txt
- __MACOSX/Fig4/4M/._README.txt
- Fig4/4J/README.txt
- __MACOSX/Fig4/4J/._README.txt
- Fig4/4C/Fig4C_KO.tif
- __MACOSX/Fig4/4C/._Fig4C_KO.tif
- Fig4/4C/Fig4C_WT.tif
- __MACOSX/Fig4/4C/._Fig4C_WT.tif
- Fig4/4C/README.txt
- __MACOSX/Fig4/4C/._README.txt
- Fig4/4D/Fig4D_dermalthickness quant.xlsx
- __MACOSX/Fig4/4D/._Fig4D_dermalthickness quant.xlsx
- Fig4/4D/README.txt
- __MACOSX/Fig4/4D/._README.txt
- Fig4/5C/README.txt
- __MACOSX/Fig4/5C/._README.txt
- Fig4/4F/Flow Quant.xlsx
- __MACOSX/Fig4/4F/._Flow Quant.xlsx
- Fig4/4F/README.txt
- __MACOSX/Fig4/4F/._README.txt
- Fig4/4H/README.txt
- __MACOSX/Fig4/4H/._README.txt
- Fig4/4I/README.txt
- __MACOSX/Fig4/4I/._README.txt
