# Supplementary material for: Lineage commitment of dermal fibroblast progenitors is controlled by Kdm6b‐mediated chromatin demethylation
Source: EMBO J. 2023 Aug 21;42(19):e113880. doi: 10.15252/embj.2023113880 (PMC10548174; doi:10.15252/embj.2023113880)
Supplement: Supplementary file 6 — Source Data for Figure 4 [file EMBJ-42-e113880-s003.zip › Fig4/4E/dpcountqp.xlsx]

## Sheet: Sheet1
WT1_1	KO5	KO5_1	KO8_1	WT1_2	WT1_3	WT2_1	WT7	KO3_1	KO4_1	KO8_2	WT1_4
10	7	6	7	8	8	10	10	8	9	7	11
8	8	9	7	8	9	14	9	13	10	7	13
9	12	11	8	9	12	14	11	9	6	7	11
10	9	9	5	11	14	12	10	6	6	6	11
11	12	8	6	10	13	12	11	9	7	5	10
8	7	9	5	12	12	10	9	8	7	7	10
12	10	9		14	11	10	10	8		9	11
15	9	4		11		14		7		7	11
13	8	8		12		11				6	12
10	9	7				8					14
13	10	8				11					13
13	10					12					10
14	6					11
12	11
14	7
13	9
11	6
11	5
10	5
18	8
15	7
13	6
12	7
9	7
9	10
8	6
10	9
8	11
8	9
9	8
11	9
10	9
12	4
14	8
11	7
12	8
8	7
9	7
12	8
14	5
13	6
12	5
11	8
10	13
14	9
14	6
12	9
12	8
10	8
10	7
14	9
11	10
8	6
11	6
12	7
11	7
10	7
9	7
11	7
10	6
11	5
9	7
10	9
11	7
13	6
11
11
10
10
11
11
12
14
13
10
