# Supplementary material for: Lineage commitment of dermal fibroblast progenitors is controlled by Kdm6b‐mediated chromatin demethylation
Source: EMBO J. 2023 Aug 21;42(19):e113880. doi: 10.15252/embj.2023113880 (PMC10548174; doi:10.15252/embj.2023113880)
Supplement: Supplementary file 6 — Source Data for Figure 4 [file EMBJ-42-e113880-s003.zip › Fig4/4D/Fig4D_dermalthickness quant.xlsx]

## Sheet: Sheet1
ID	Phenotype	Dermal thickness 1	Dermal thickness 2	Dermal thickness 3
22q245	WT	503.703	503.2	595.033
22q245_1	WT	458.59	474.131	479.233
22q300	WT	552.87	536.594	470.038
22q300_1	WT	552.42	507.705	529.83
Q244M	WT	696.685	663.427	791.432
Q244M_1	WT	845.79	768.966	792.881
Q245F_1	WT	810.078	905.289	967.848
Q245F	WT	931.976	836.022	708.456
Q435F	WT	659.761	705.561	790.829
Q435F_1	WT	675.041	704.409	670.82
Q442	WT	903.274	667.835	921.835
22q240	KO	333.042	409.782	453.79
22q240_1	KO	503.231	514.001	511.097
22q242	KO	708.062	468.837	639.356
22q242_2	KO	549.742	516.469	605.31
22q299	KO	374.733	398.743	390.702
q420	KO	644.497	721.997	541.133
Q420_1	KO	537.703	646.721	662.212
Q434	KO	252.927	388.33	285.188
Q434_1	KO	536.373	708.011	735.228
Q445	KO	183.565	172.012	195.602
