# Supplementary material for: Lineage commitment of dermal fibroblast progenitors is controlled by Kdm6b‐mediated chromatin demethylation
Source: EMBO J. 2023 Aug 21;42(19):e113880. doi: 10.15252/embj.2023113880 (PMC10548174; doi:10.15252/embj.2023113880)
Supplement: Supplementary file 6 — Source Data for Figure 4 [file EMBJ-42-e113880-s003.zip › Fig4/4F/Flow Quant.xlsx]

## Sheet: Sheet1
Sample	CD133	Genotype
2_1	11.9	KO
2_2	10.2	KO
2_3	10.1	WT
2_4	11.1	HET
2_6	13.9	WT
2_7	9.82	KO
4_1	11.5	WT
4_2	11.7	KO
4_3	9.06	HET
4_4	13	WT
4_5	10.3	HET
4_6	8.33	HET
4_7	13.2	WT
Sample 1	11.72	WT
Sample 2	10.15	HET
Sample 3	11.04	HET
Sample 4	12	WT
Sample 5	7.2	KO
Sample 6	15.89	HET
Sample 7	9.75	KO
Sample 8	7.53	WT
Sample 9	6.57	KO
