# Supplementary material for: Lineage commitment of dermal fibroblast progenitors is controlled by Kdm6b‐mediated chromatin demethylation
Source: EMBO J. 2023 Aug 21;42(19):e113880. doi: 10.15252/embj.2023113880 (PMC10548174; doi:10.15252/embj.2023113880)
Supplement: Supplementary file 7 — Source Data for Figure 5 [file EMBJ-42-e113880-s010.zip]

Archive with 24 entries (18 files):
- Fig5/
- __MACOSX/._Fig5
- Fig5/5G/
- __MACOSX/Fig5/._5G
- Fig5/.DS_Store
- __MACOSX/Fig5/._.DS_Store
- Fig5/5C/
- __MACOSX/Fig5/._5C
- Fig5/5D/
- __MACOSX/Fig5/._5D
- Fig5/5E/
- __MACOSX/Fig5/._5E
- Fig5/5B/
- __MACOSX/Fig5/._5B
- Fig5/5G/README.txt
- __MACOSX/Fig5/5G/._README.txt
- Fig5/5C/README.txt
- __MACOSX/Fig5/5C/._README.txt
- Fig5/5D/README.txt
- __MACOSX/Fig5/5D/._README.txt
- Fig5/5E/README.txt
- __MACOSX/Fig5/5E/._README.txt
- Fig5/5B/README.txt
- __MACOSX/Fig5/5B/._README.txt
