# Supplementary material for: Lineage commitment of dermal fibroblast progenitors is controlled by Kdm6b‐mediated chromatin demethylation
Source: EMBO J. 2023 Aug 21;42(19):e113880. doi: 10.15252/embj.2023113880 (PMC10548174; doi:10.15252/embj.2023113880)
Supplement: Supplementary file 8 — Source Data for Figure 6 [file EMBJ-42-e113880-s006.zip]

Archive with 42 entries (38 files):
- Fig6/
- __MACOSX/._Fig6
- Fig6/.DS_Store
- __MACOSX/Fig6/._.DS_Store
- Fig6/6B/
- __MACOSX/Fig6/._6B
- Fig6/6D/
- __MACOSX/Fig6/._6D
- Fig6/6C/
- __MACOSX/Fig6/._6C
- Fig6/6B/README.txt
- __MACOSX/Fig6/6B/._README.txt
- Fig6/6D/WT2.jpg
- __MACOSX/Fig6/6D/._WT2.jpg
- Fig6/6D/WT3.jpg
- __MACOSX/Fig6/6D/._WT3.jpg
- Fig6/6D/WT1.jpg
- __MACOSX/Fig6/6D/._WT1.jpg
- Fig6/6D/WT4.jpg
- __MACOSX/Fig6/6D/._WT4.jpg
- Fig6/6D/Hair count.xlsx
- __MACOSX/Fig6/6D/._Hair count.xlsx
- Fig6/6D/WT5.jpg
- __MACOSX/Fig6/6D/._WT5.jpg
- Fig6/6D/WT2_1.jpg
- __MACOSX/Fig6/6D/._WT2_1.jpg
- Fig6/6D/KO4.jpg
- __MACOSX/Fig6/6D/._KO4.jpg
- Fig6/6D/KO2_1.jpg
- __MACOSX/Fig6/6D/._KO2_1.jpg
- Fig6/6D/KO5.jpg
- __MACOSX/Fig6/6D/._KO5.jpg
- Fig6/6D/Ko2.jpg
- __MACOSX/Fig6/6D/._Ko2.jpg
- Fig6/6D/KO3.jpg
- __MACOSX/Fig6/6D/._KO3.jpg
- Fig6/6D/KO1.jpg
- __MACOSX/Fig6/6D/._KO1.jpg
- Fig6/6D/README.txt
- __MACOSX/Fig6/6D/._README.txt
- Fig6/6C/README.txt
- __MACOSX/Fig6/6C/._README.txt
