# Supplementary material for: Lineage commitment of dermal fibroblast progenitors is controlled by Kdm6b‐mediated chromatin demethylation
Source: EMBO J. 2023 Aug 21;42(19):e113880. doi: 10.15252/embj.2023113880 (PMC10548174; doi:10.15252/embj.2023113880)
Supplement: Supplementary file 8 — Source Data for Figure 6 [file EMBJ-42-e113880-s006.zip › Fig6/6B/README.txt]

Source data for scATAC-seq omics can be found at GEO-datasets using:

GSE233161 

https://www.ncbi.nlm.nih.gov/gds/?term=GSE233161
