# Supplementary material for: Lineage commitment of dermal fibroblast progenitors is controlled by Kdm6b‐mediated chromatin demethylation
Source: EMBO J. 2023 Aug 21;42(19):e113880. doi: 10.15252/embj.2023113880 (PMC10548174; doi:10.15252/embj.2023113880)
Supplement: Supplementary file 8 — Source Data for Figure 6 [file EMBJ-42-e113880-s006.zip › Fig6/6D/Hair count.xlsx]

## Sheet: Sheet2
t-Test: Two-Sample Assuming Equal Variances
	Variable 1	Variable 2
Mean	117.2	411.25
Variance	5029.2	38884.9
Observations	5	4
Pooled Variance	19538.8
Hypothesized Mean Difference	0
df	7
t Stat	-3.13593
P(T<=t) one-tail	0.00823632
t Critical one-tail	1.89458
P(T<=t) two-tail	0.0164726
t Critical two-tail	2.36462

## Sheet: Sheet3
t-Test: Two-Sample Assuming Equal Variances
	Variable 1	Variable 2
Mean	20.291	69.4586
Variance	15.7729	94.8853
Observations	5	4
Pooled Variance	49.6782
Hypothesized Mean Difference	0
df	7
t Stat	-10.399
P(T<=t) one-tail	8.26067e-06
t Critical one-tail	1.89458
P(T<=t) two-tail	1.65213e-05
t Critical two-tail	2.36462

## Sheet: Sheet1
	Guard	Awl	Zigzag	Total	% ZZ
KO1	3	75	21	99	21.2121
KO2	5	49	18	72	25
KO3	3	47	9	59	15.2542
KO4	9	187	41	237	17.2996
KO5	6	86	27	119	22.6891
WT2	31	162	425	618	68.7702
WT3	2	22	121	145	83.4483
WT4	25	148	293	466	62.8755
WT5	19	136	261	416	62.7404
