# Supplementary material for: Lineage commitment of dermal fibroblast progenitors is controlled by Kdm6b‐mediated chromatin demethylation
Source: EMBO J. 2023 Aug 21;42(19):e113880. doi: 10.15252/embj.2023113880 (PMC10548174; doi:10.15252/embj.2023113880)
Supplement: Supplementary file 9 — Source Data for Figure 7 [file EMBJ-42-e113880-s008.zip]

Archive with 13 entries (10 files):
- Fig7/
- Fig7/7E/
- __MACOSX/Fig7/._7E
- Fig7/7F/
- __MACOSX/Fig7/._7F
- Fig7/7E/WT.tif
- __MACOSX/Fig7/7E/._WT.tif
- Fig7/7E/README.txt
- __MACOSX/Fig7/7E/._README.txt
- Fig7/7F/README.txt
- __MACOSX/Fig7/7F/._README.txt
- Fig7/7F/KO.tif
- __MACOSX/Fig7/7F/._KO.tif
