# Supplementary material for: Lineage commitment of dermal fibroblast progenitors is controlled by Kdm6b‐mediated chromatin demethylation
Source: EMBO J. 2023 Aug 21;42(19):e113880. doi: 10.15252/embj.2023113880 (PMC10548174; doi:10.15252/embj.2023113880)
Supplement: Supplementary file 9 — Source Data for Figure 7 [file EMBJ-42-e113880-s008.zip › Fig7/7F/README.txt]

Confocal image of Kdm6bKO chamber graft.
